# Supplementary material for: Triphenylphosphonium (TPP)-Conjugated Quinolone Analogs Displayed Significantly Enhanced Fungicidal Activity Superior to Its Parent Molecule
Source: J Fungi (Basel). 2023 Jun 19;9(6):685. doi: 10.3390/jof9060685 (PMC10305039; doi:10.3390/jof9060685)
Supplement: Supplementary file 1 [file jof-09-00685-s001.zip]

Archive with 1 entries (1 files):
- jof-2443095-supplementary material.pdf
